# Supplementary material for: Naringenin attenuates inflammation and apoptosis of osteoarthritic chondrocytes via the TLR4/TRAF6/NF-κB pathway
Source: PeerJ. 2023 Nov 8;11:e16307. doi: 10.7717/peerj.16307 (PMC10638912; doi:10.7717/peerj.16307)
Supplement: Supplemental Information 3 [file peerj-11-16307-s003.zip]

Archive with 25 entries (24 files):
- Raw Data/
- Raw Data/1-b.csv
- Raw Data/1-c.csv
- Raw Data/2-a.csv
- Raw Data/2-b.csv
- Raw Data/2-c.csv
- Raw Data/3-a.csv
- Raw Data/3-b.csv
- Raw Data/3-c.csv
- Raw Data/3-d.csv
- Raw Data/3-e.csv
- Raw Data/4-a.csv
- Raw Data/4-b.csv
- Raw Data/5-a.csv
- Raw Data/5-b.csv
- Raw Data/5-c.csv
- Raw Data/5-d.csv
- Raw Data/5-e.csv
- Raw Data/5-f.csv
- Raw Data/5-g.csv
- Raw Data/6-a.csv
- Raw Data/6-b.csv
- Raw Data/6-c.csv
- Raw Data/6-d.csv
- Raw Data/6-e.csv
