# Supplementary material for: Naringenin attenuates inflammation and apoptosis of osteoarthritic chondrocytes via the TLR4/TRAF6/NF-κB pathway
Source: PeerJ. 2023 Nov 8;11:e16307. doi: 10.7717/peerj.16307 (PMC10638912; doi:10.7717/peerj.16307)
Supplement: Supplemental Information 3 [file peerj-11-16307-s003.zip › Raw Data/1-b.csv]

0	0	0	10	10	10	20	20	20	30	30	30	40	40	40	50	50	50
100	11	6	98	9	6	99	8	6	96	7.1	6	74	6.9	6	66	10.5	6
