# Supplementary material for: Naringenin attenuates inflammation and apoptosis of osteoarthritic chondrocytes via the TLR4/TRAF6/NF-κB pathway
Source: PeerJ. 2023 Nov 8;11:e16307. doi: 10.7717/peerj.16307 (PMC10638912; doi:10.7717/peerj.16307)
Supplement: Supplemental Information 3 [file peerj-11-16307-s003.zip › Raw Data/1-c.csv]

100	7.6	6	53	5.8	6	62	4.9	6	73	7.4	6	81	6.8	6
