# Supplementary material for: Naringenin attenuates inflammation and apoptosis of osteoarthritic chondrocytes via the TLR4/TRAF6/NF-κB pathway
Source: PeerJ. 2023 Nov 8;11:e16307. doi: 10.7717/peerj.16307 (PMC10638912; doi:10.7717/peerj.16307)
Supplement: Supplemental Information 3 [file peerj-11-16307-s003.zip › Raw Data/2-b.csv]

Control	Control	Control	IL-1¦Â	IL-1¦Â	IL-1¦Â	IL-1¦Â+Naringin (10 ¦ÌM)	IL-1¦Â+Naringin (10 ¦ÌM)	IL-1¦Â+Naringin (10 ¦ÌM)	IL-1¦Â+Naringin (20 ¦ÌM)	IL-1¦Â+Naringin (20 ¦ÌM)	IL-1¦Â+Naringin (20 ¦ÌM)	IL-1¦Â+Naringin (30 ¦ÌM)	IL-1¦Â+Naringin (30 ¦ÌM)	IL-1¦Â+Naringin (30 ¦ÌM)
86	7.9	6	269	20.1	6	233	15.2	6	165	10.3	6	106.6	9.2	6
