# Supplementary material for: Naringenin attenuates inflammation and apoptosis of osteoarthritic chondrocytes via the TLR4/TRAF6/NF-κB pathway
Source: PeerJ. 2023 Nov 8;11:e16307. doi: 10.7717/peerj.16307 (PMC10638912; doi:10.7717/peerj.16307)
Supplement: Supplemental Information 3 [file peerj-11-16307-s003.zip › Raw Data/5-a.csv]

	Control	Control	Control	IL-1¦Â	IL-1¦Â	IL-1¦Â	IL-1¦Â+Naringin (30 ¦ÌM)	IL-1¦Â+Naringin (30 ¦ÌM)	IL-1¦Â+Naringin (30 ¦ÌM)	IL-1¦Â+Naringin (30 ¦ÌM)+LPS	IL-1¦Â+Naringin (30 ¦ÌM)+LPS	IL-1¦Â+Naringin (30 ¦ÌM)+LPS
TLR4	1	1e-001	6	3.12	0.15	6	1.64	0.11	6	2.62	0.14	6
TRAF6	1	8e-002	6	2.59	0.1	6	1.13	0.12	6	2.02	0.13	6
p-NF-¦ÊB/t-NF-¦ÊB	1	6e-002	6	2.67	0.13	6	1.36	0.09	6	2.33	0.12	6
