# Supplementary material for: Naringenin attenuates inflammation and apoptosis of osteoarthritic chondrocytes via the TLR4/TRAF6/NF-κB pathway
Source: PeerJ. 2023 Nov 8;11:e16307. doi: 10.7717/peerj.16307 (PMC10638912; doi:10.7717/peerj.16307)
Supplement: Supplemental Information 3 [file peerj-11-16307-s003.zip › Raw Data/5-b.csv]

		Control	Control	Control	IL-1¦Â	IL-1¦Â	IL-1¦Â	IL-1¦Â+Naringin (30 ¦ÌM)	IL-1¦Â+Naringin (30 ¦ÌM)	IL-1¦Â+Naringin (30 ¦ÌM)	IL-1¦Â+Naringin (30 ¦ÌM)+LPS	IL-1¦Â+Naringin (30 ¦ÌM)+LPS	IL-1¦Â+Naringin (30 ¦ÌM)+LPS
0 h		0.35	0.08	6	0.34	0.05	6	0.36	0.04	6	0.35	0.05	6
24 h		0.41	0.06	6	0.36	0.06	6	0.38	0.06	6	0.38	0.03	6
48 h		0.69	0.08	6	0.5	0.05	6	0.64	0.08	6	0.46	0.08	6
72 h		1.24	0.09	6	0.67	0.06	6	1.122	0.07	6	0.73	0.04	6
