# Supplementary material for: Naringenin attenuates inflammation and apoptosis of osteoarthritic chondrocytes via the TLR4/TRAF6/NF-κB pathway
Source: PeerJ. 2023 Nov 8;11:e16307. doi: 10.7717/peerj.16307 (PMC10638912; doi:10.7717/peerj.16307)
Supplement: Supplemental Information 3 [file peerj-11-16307-s003.zip › Raw Data/6-a.csv]

	Sham	Sham	Sham	OA	OA	OA	OA+Naringin	OA+Naringin	OA+Naringin
TLR4	1	1e-001	6	2.71	0.15	6	1.45	0.1	6
TRAF6	1	1.2e-001	6	3.12	0.16	6	1.69	0.09	6
p-NF-¦ÊB/t-NF-¦ÊB	1	8e-002	6	2.45	0.11	6	1.33	0.06	6
