# Supplementary material for: Naringenin attenuates inflammation and apoptosis of osteoarthritic chondrocytes via the TLR4/TRAF6/NF-κB pathway
Source: PeerJ. 2023 Nov 8;11:e16307. doi: 10.7717/peerj.16307 (PMC10638912; doi:10.7717/peerj.16307)
Supplement: Supplemental Information 3 [file peerj-11-16307-s003.zip › Raw Data/6-c.csv]

	Sham	Sham	Sham	OA	OA	OA	OA+Naringin	OA+Naringin	OA+Naringin
MMP13	24.6	2.1	6	91.26	4.6	6	45.23	3.7	6
Collagen II	71.3	3.2	6	21.56	2.4	6	56.9	3.1	6
