# Supplementary material for: Naringenin attenuates inflammation and apoptosis of osteoarthritic chondrocytes via the TLR4/TRAF6/NF-κB pathway
Source: PeerJ. 2023 Nov 8;11:e16307. doi: 10.7717/peerj.16307 (PMC10638912; doi:10.7717/peerj.16307)
Supplement: Supplemental Information 3 [file peerj-11-16307-s003.zip › Raw Data/6-e.csv]

Sham	Sham	Sham	OA	OA	OA	OA+Naringin	OA+Naringin	OA+Naringin
1	1e-001	6	2.26	0.12	6	1.39	0.12	6
